# Supplementary material for: Effect of a Multicomponent Food Pantry Intervention in Client Subgroups
Source: Nutrients. 2024 Mar 12;16(6):805. doi: 10.3390/nu16060805 (PMC10974327; doi:10.3390/nu16060805)
Supplement: Supplementary file 1 [file nutrients-16-00805-s001.zip]

Archive with 1 entries (1 files):
- nutrients-2857666-supplementary.pdf
